# Supplementary material for: Adapting the Voicing My CHOiCES Advance Care Planning Communication Guide for Australian Adolescents and Young Adults with Cancer: Appropriateness, Acceptability, and Considerations for Clinical Practice
Source: Cancers (Basel). 2023 Apr 3;15(7):2129. doi: 10.3390/cancers15072129 (PMC10093261; doi:10.3390/cancers15072129)
Supplement: Supplementary file 1 [file cancers-15-02129-s001.zip]

Archive with 1 entries (1 files):
- cancers-2247908-supplementary.pdf
